# Supplementary material for: Aging promotes accumulation of senescent and multiciliated cells in human endometrial epithelium
Source: Hum Reprod Open. 2024 Aug 12;2024(3):hoae048. doi: 10.1093/hropen/hoae048 (PMC11344589; doi:10.1093/hropen/hoae048)
Supplement: hoae048_Supplementary_Data [file hoae048_supplementary_data.zip]

Archive with 10 entries (10 files):
- Supplementary_Fig.S2.pdf
- Supplementary_Fig.S3.pdf
- Supplementary_Fig.S4.pdf
- Supplementary_Table_S1.xlsx
- Supplementary_Table_S2.xlsx
- Supplementary_Table_S3.xlsx
- Supplementary_Table_S4.xlsx
- Supplementary_Table_S5.xlsx
- HRO-23-0309-R1-SuppFileS1.docx
- Supplementary_Fig.S1.pdf
