# Supplementary material for: Aging promotes accumulation of senescent and multiciliated cells in human endometrial epithelium
Source: Hum Reprod Open. 2024 Aug 12;2024(3):hoae048. doi: 10.1093/hropen/hoae048 (PMC11344589; doi:10.1093/hropen/hoae048)
Supplement: hoae048_Supplementary_Data [file hoae048_supplementary_data.zip › Supplementary_Table_S3.xlsx]

## Sheet: Supplementary_Table_S3A
Supplementary Table S3A. Gene ontology (GO) analysis of DEGs in AMA, identified by g:Profiler. No represents GO terms marked with numbers on the Figure 3C. Term size represents the number of genes in the GO term, intersect represents the number of corresponding AMA genes. BP – biological processes, CC – cellular component, HP – human phenotype, MF – molecular function, TF – transcription factor, …
No	Source	Term name	Term id	Adjuste p value	Negative log10 of adjusted p value	Term size	Intersection size	Intersections
1	GO:BP	cilium movement	GO:0003341	4.73873e-17	16.3243	199	31	SPAG6,DNAI1,RSPH4A,DNAH9,TCTE1,TTC21A,ZBBX,GAS2L2,CFAP52,DRC7,TEKT1,CFAP61,ENKUR,ROPN1L,CFAP65,CABYR,CFAP43,SPA17,ENO4,ZMYND10,DNAH11,CFAP157,CCDC40,CFAP100,CFAP73,CCDC65,CFAP58,TEKT2,CFAP45,DRC1,CCDC39
3	GO:CC	axoneme	GO:0005930	2.00478e-17	16.6979	158	28	SPAG6,DNAI1,AKAP14,SPAG8,RSPH4A,DNAH9,FAM166B,CFAP52,TEKT1,DNAH3,CFAP61,ENKUR,DRC3,DNAH6,CFAP43,DNAH11,TTC30B,CCDC40,CFAP100,CFAP73,CCDC65,DNAH12,TEKT2,CFAP161,CFAP45,DRC1,CCDC39,CCDC113
4	GO:CC	motile cilium	GO:0031514	1.43927e-17	16.8419	251	34	SPAG6,DNAI1,RSPH4A,DNAH9,TCTE1,ZBBX,ADGB,CFAP52,DRC7,RSPH1,TEKT1,DNAH3,CFAP61,FBXL13,DAAM1,ENKUR,ROPN1L,CFAP65,DRC3,CABYR,CFAP43,SPA17,ENO4,DNAH11,CFAP100,CFAP73,CCDC65,DNAH12,CFAP58,TEKT2,CFAP161,CFAP45,DRC1,CATSPERB
5	GO:CC	ciliary plasm	GO:0097014	2.39372e-17	16.6209	159	28	SPAG6,DNAI1,AKAP14,SPAG8,RSPH4A,DNAH9,FAM166B,CFAP52,TEKT1,DNAH3,CFAP61,ENKUR,DRC3,DNAH6,CFAP43,DNAH11,TTC30B,CCDC40,CFAP100,CFAP73,CCDC65,DNAH12,TEKT2,CFAP161,CFAP45,DRC1,CCDC39,CCDC113
6	GO:BP	microtubule-based movement	GO:0007018	8.64588e-14	13.0632	423	39	SPAG6,DNAI1,RSPH4A,DNAH9,DYNLT3,TCTE1,TTC21A,ZBBX,GAS2L2,CFAP52,DRC7,TEKT1,DNAH3,CFAP61,ENKUR,ROPN1L,HAP1,CFAP65,CABYR,DNAH6,CFAP43,SPA17,ENO4,ZMYND10,DNAH11,CFAP157,TTC30B,CCDC40,CFAP100,CFAP73,CCDC65,DNAH12,CFAP58,TEKT2,CFAP45,DRC1,CCDC39,NEFH,MREG
7	GO:BP	cilium or flagellum-dependent cell motility	GO:0001539	3.62711e-13	12.4404	163	25	SPAG6,DNAI1,RSPH4A,TCTE1,TTC21A,GAS2L2,CFAP52,DRC7,TEKT1,DNAH3,ENKUR,ROPN1L,CFAP65,DNAH6,CFAP43,ENO4,DNAH11,CFAP157,CCDC40,CCDC65,CFAP58,TEKT2,CFAP45,DRC1,CCDC39
8	GO:BP	cilium-dependent cell motility	GO:0060285	3.62711e-13	12.4404	163	25	SPAG6,DNAI1,RSPH4A,TCTE1,TTC21A,GAS2L2,CFAP52,DRC7,TEKT1,DNAH3,ENKUR,ROPN1L,CFAP65,DNAH6,CFAP43,ENO4,DNAH11,CFAP157,CCDC40,CCDC65,CFAP58,TEKT2,CFAP45,DRC1,CCDC39
9	GO:BP	cilium organization	GO:0044782	1.35347e-10	9.86855	403	34	SPAG6,DNAI1,FHDC1,TTC8,RSPH4A,TTC21A,LAMA5,CFAP52,DRC7,GMNC,PIFO,RSPH1,TEKT1,CFAP61,HAP1,CFAP65,CFAP43,ENO4,ZMYND10,CFAP157,TTC30B,CCDC40,NEDD9,CFAP100,CFAP73,CCDC65,CFAP58,TEKT2,NEK1,CATIP,CFAP161,DRC1,CCDC39,CCDC113
10	GO:BP	cilium movement involved in cell motility	GO:0060294	6.35185e-10	9.1971	150	21	SPAG6,DNAI1,RSPH4A,TCTE1,TTC21A,GAS2L2,CFAP52,DRC7,TEKT1,ENKUR,ROPN1L,CFAP65,CFAP43,ENO4,DNAH11,CFAP157,CCDC40,CFAP58,TEKT2,CFAP45,CCDC39
11	GO:BP	axoneme assembly	GO:0035082	2.00793e-09	8.69725	95	17	SPAG6,DNAI1,RSPH4A,DRC7,RSPH1,CFAP65,CFAP43,ZMYND10,CFAP157,CCDC40,CFAP100,CFAP73,CCDC65,CFAP58,TEKT2,DRC1,CCDC39
12	GO:BP	reproduction	GO:0000003	3.4001e-08	7.46851	1530	66	SPAG6,CLDN4,RBP4,PPP1R1B,ARID5B,DNAI1,HNF1B,EDNRB,STC1,SPAG8,BCL6,RMI1,SHB,ID4,BMP6,DUSP1,TCTE1,TTC21A,IDH1,JUNB,ITGB4,INHBB,ADGB,BCL2L10,CFAP52,ITGA3,DRC7,KLK14,RSPH1,TEKT1,IRX5,IL4R,ENKUR,SPIN4,ROPN1L,OPRK1,SRD5A2,MST1R,CFAP65,MAFF,WIPF3,CABYR,CFAP43,FOLR1,SPA17,ENO4,TUBB8,DNAH11,MAP3K4,CREB3L4,CFAP157,CCDC40,VEGFA,VDR,CFAP58,TEKT2,TIPARP,C9ORF24,GAL3ST1,SOX17,TPPP3,CFAP45,PLD6,CATSPERB,SLC38A2…
13	GO:BP	epithelial cilium movement involved in extracellular fluid movement	GO:0003351	2.80847e-07	6.55153	42	11	SPAG6,DNAI1,DNAH9,ROPN1L,CABYR,CFAP43,SPA17,DNAH11,CCDC40,CFAP45,CCDC39
14	HP	Ectopic pregnancy	HP:0031456	2.95325e-06	5.5297	47	11	DNAI1,RSPH4A,DNAH9,GAS2L2,RSPH1,ZMYND10,DNAH11,CCDC40,CCDC65,DRC1,CCDC39
15	HP	Female infertility	HP:0008222	3.25439e-05	4.48753	72	12	DNAI1,RSPH4A,DNAH9,GAS2L2,RSPH1,ZMYND10,TUBB8,DNAH11,CCDC40,CCDC65,DRC1,CCDC39
16	TF	Factor: AP-2beta
17	TF	Factor: RFX1
18	WP	Ciliopathies	WP:WP4803	0.0140459	1.85245	183	14	SUFU,DNAI1,TTC8,RSPH4A,CFAP52,RSPH1,DNAH6,ZMYND10,DNAH11,CCDC40,CCDC65,NEK1,DRC1,CCDC39
19	CORUM	GPX1-SBP1 complex	CORUM:6540	0.0499981	1.30105	2	2	GPX1,SELENBP1
20	GO:BP	developmental process	GO:0032502	1.69859e-08	7.76991	6489	178	TBX15,SPAG6,CLDN4,RBP4,HK2,SLC23A1,ENAH,EFNA1,KLF6,PAX9,NFKB2,CDKN2A,ARID5B,SUFU,DNAI1,WEE1,TWF2,HNF1B,IER3,ELF3,EDNRB,GPX1,C15ORF62,DAGLB,STC1,EPHB3,TTC8,CTNND2,ARRDC3,SPAG8,BCL6,RMI1,ACTN4,CASZ1,HPSE,AGPAT2,SHB,KLF5,ID4,SDCBP2,XK,ETS2,BMP6,DUSP1,LAMB4,NRK,TTC21A,FRK,IL6R,BAG5,DNER,IDH1,JUNB,CXCL14,ARID5A,KLK3,EPHA10,IGSF3,FOSL2,ITGB4,DUSP2,SPDEF,INHBB,SYT2,ADGB,SLC12A6,CLCF1,ARHGAP26,LAMA5,BCL2…
21	GO:BP	reproductive process	GO:0022414	2.62742e-08	7.58047	1521	66	SPAG6,CLDN4,RBP4,PPP1R1B,ARID5B,DNAI1,HNF1B,EDNRB,STC1,SPAG8,BCL6,RMI1,SHB,ID4,BMP6,DUSP1,TCTE1,TTC21A,IDH1,JUNB,ITGB4,INHBB,ADGB,BCL2L10,CFAP52,ITGA3,DRC7,KLK14,RSPH1,TEKT1,IRX5,IL4R,ENKUR,SPIN4,ROPN1L,OPRK1,SRD5A2,MST1R,CFAP65,MAFF,WIPF3,CABYR,CFAP43,FOLR1,SPA17,ENO4,TUBB8,DNAH11,MAP3K4,CREB3L4,CFAP157,CCDC40,VEGFA,VDR,CFAP58,TEKT2,TIPARP,C9ORF24,GAL3ST1,SOX17,TPPP3,CFAP45,PLD6,CATSPERB,SLC38A2…
22	GO:BP	cilium assembly	GO:0060271	3.97131e-07	6.40107	374	28	SPAG6,DNAI1,FHDC1,TTC8,RSPH4A,LAMA5,CFAP52,DRC7,GMNC,RSPH1,TEKT1,HAP1,CFAP65,CFAP43,ZMYND10,CFAP157,TTC30B,CCDC40,CFAP100,CFAP73,CCDC65,CFAP58,TEKT2,NEK1,CFAP161,DRC1,CCDC39,CCDC113
23	GO:BP	cell motility	GO:0048870	4.92033e-07	6.30801	1705	68	SPAG6,CLDN4,GRB7,ENAH,EFNA1,ARID5B,DNAI1,EDNRB,GPX1,STK26,STC1,EPHB3,ACTN4,RSPH4A,DUSP1,LAMB4,TCTE1,TTC21A,IL6R,DNER,CXCL14,ITGB4,GAS2L2,LAMA5,CFAP52,TRIM55,ITGA3,DRC7,S100P,AMOT,GPM6A,GP2,TEKT1,PIKFYVE,DNAH3,LAMB3,ENKUR,TNFAIP3,FAM83H,ROPN1L,MST1R,SRGAP3,MET,CFAP65,CD200,DNAH6,CFAP43,FOLR1,ENO4,DNAH11,PPP3CA,ARHGEF16,CFAP157,CCDC40,CLDN1,VEGFA,NEDD9,ITGB8,SEMA4F,FAT2,CCDC65,MCU,CFAP58,TEKT2,SOX1…
24	GO:MF	minus-end-directed microtubule motor activity	GO:0008569	0.0109252	1.96157	18	5	DNAH9,DNAH3,DNAH6,DNAH11,DNAH12
25	GO:MF	dynein intermediate chain binding	GO:0045505	0.0425038	1.37157	37	6	DNAH9,DYNLT3,DNAH3,DNAH6,DNAH11,DNAH12
26	HP	Abnormal ciliary motility	HP:0012262	1.60191e-05	4.79536	32	9	DNAI1,RSPH4A,RSPH1,ZMYND10,DNAH11,CCDC40,CCDC65,DRC1,CCDC39
27	GO:CC	plasma membrane bounded cell projection	GO:0120025	2.02348e-15	14.6939	2286	101	SPAG6,ENAH,SUFU,DNAI1,TWF2,FHDC1,C11ORF97,AKAP14,EPHB3,TTC8,RABGAP1L,CTNND2,SPAG8,ACTN4,RSPH4A,DNAH9,TCTE1,TTC21A,DNER,FANK1,EPHA10,FAM166B,ZBBX,GABRE,SYT2,ADGB,SLC12A6,GAS2L2,ADGRL2,CFAP52,ITGA3,DRC7,KCNN3,PIFO,S100P,FAM183A,AMOT,GPM6A,RSPH1,NCMAP,STOML3,TEKT1,DNAH3,SLC5A1,SLC4A7,CFAP61,SLC1A1,FBXL13,AMN,DAAM1,ENKUR,LRP4,ROPN1L,OPRK1,SRD5A2,STON2,HAP1,EPS8L3,SNTN,CFAP65,DRC3,AGBL2,CD200,CABYR,DN…
28	GO:CC	cell projection	GO:0042995	1.92339e-14	13.7159	2400	102	SPAG6,GRB7,ENAH,SUFU,DNAI1,TWF2,FHDC1,C11ORF97,AKAP14,EPHB3,TTC8,RABGAP1L,CTNND2,SPAG8,ACTN4,RSPH4A,DNAH9,TCTE1,TTC21A,DNER,FANK1,EPHA10,FAM166B,ZBBX,GABRE,SYT2,ADGB,SLC12A6,GAS2L2,ADGRL2,CFAP52,ITGA3,DRC7,KCNN3,PIFO,S100P,FAM183A,AMOT,GPM6A,RSPH1,NCMAP,STOML3,TEKT1,DNAH3,SLC5A1,SLC4A7,CFAP61,SLC1A1,FBXL13,AMN,DAAM1,ENKUR,LRP4,ROPN1L,OPRK1,SRD5A2,STON2,HAP1,EPS8L3,SNTN,CFAP65,DRC3,AGBL2,CD200,CAB…
29	GO:CC	plasma membrane bounded cell projection cytoplasm	GO:0032838	4.7263e-13	12.3255	248	29	SPAG6,DNAI1,AKAP14,SPAG8,RSPH4A,DNAH9,FAM166B,CFAP52,TEKT1,DNAH3,CFAP61,ENKUR,HAP1,DRC3,DNAH6,CFAP43,DNAH11,TTC30B,CCDC40,CFAP100,CFAP73,CCDC65,DNAH12,TEKT2,CFAP161,CFAP45,DRC1,CCDC39,CCDC113
30	GO:MF	protein binding	GO:0005515	0.000333857	3.47644	14881	334	ZNF229,TBX15,SPAG6,CLDN4,GRB7,RBP4,PPP1R1B,CD55,HK2,RAB40B,MAT1A,HACD3,SLC23A1,ENAH,EFNA1,KLF6,PAX9,NFKB2,CDKN2A,ARID5B,LYPD3,GAREM1,SUFU,B3GNT7,DNAI1,WEE1,TWF2,MOCOS,HNF1B,FHDC1,PPP4R2,GDAP1,IER3,TGIF1,ELF3,EDNRB,GPX1,TMEM92,STK26,PISD,WDR49,DAGLB,ALDH3A1,STC1,AKAP14,EPHB3,TTC8,RABGAP1L,SH2D3A,CTNND2,PCTP,NDUFC2,ARRDC3,GAST,SPAG8,BCL6,RMI1,ACTN4,SERTAD4,HPSE,DNAH9,SNAPC3,SHB,DYNLT3,KLF5,ID4,SDCB…
31	HPA	fallopian tube, ciliated cells, tip of cilia	HPA:0210882	1.02e-13
32	HPA	fallopian tube, ciliated cells, ciliary rootlets	HPA:0210871	1.307e-13
	GO:BP	microtubule bundle formation	GO:0001578	2.24496e-09	8.64879	126	19	SPAG6,DNAI1,RSPH4A,GAS2L2,DRC7,RSPH1,CFAP65,CFAP43,ZMYND10,CFAP157,CCDC40,CFAP100,CFAP73,CCDC65,CFAP58,TEKT2,TPPP3,DRC1,CCDC39
	GO:BP	sperm motility	GO:0097722	1.18578e-08	7.926	138	19	SPAG6,DNAI1,TCTE1,TTC21A,CFAP52,DRC7,TEKT1,ENKUR,ROPN1L,CFAP65,CFAP43,ENO4,DNAH11,CFAP157,CCDC40,CFAP58,TEKT2,CFAP45,CCDC39
	GO:BP	flagellated sperm motility	GO:0030317	1.18578e-08	7.926	138	19	SPAG6,DNAI1,TCTE1,TTC21A,CFAP52,DRC7,TEKT1,ENKUR,ROPN1L,CFAP65,CFAP43,ENO4,DNAH11,CFAP157,CCDC40,CFAP58,TEKT2,CFAP45,CCDC39
	GO:BP	cell projection assembly	GO:0030031	6.98722e-08	7.1557	588	37	SPAG6,DNAI1,TWF2,FHDC1,C15ORF62,STK26,TTC8,RSPH4A,KLF5,ITGB4,LAMA5,CFAP52,DRC7,GMNC,GPM6A,RSPH1,TEKT1,HAP1,EPS8L3,CFAP65,CFAP43,ZMYND10,MTSS1,CFAP157,TTC30B,CCDC40,CFAP100,CFAP73,CCDC65,CFAP58,TEKT2,NEK1,CFAP161,DRC1,CCDC39,NEFH,CCDC113
	GO:BP	plasma membrane bounded cell projection assembly	GO:0120031	1.66269e-07	6.77919	577	36	SPAG6,DNAI1,TWF2,FHDC1,C15ORF62,STK26,TTC8,RSPH4A,KLF5,ITGB4,LAMA5,CFAP52,DRC7,GMNC,GPM6A,RSPH1,TEKT1,HAP1,EPS8L3,CFAP65,CFAP43,ZMYND10,MTSS1,CFAP157,TTC30B,CCDC40,CFAP100,CFAP73,CCDC65,CFAP58,TEKT2,NEK1,CFAP161,DRC1,CCDC39,CCDC113
	GO:BP	anatomical structure development	GO:0048856	3.4116e-07	6.46704	5896	162	TBX15,SPAG6,CLDN4,RBP4,HK2,SLC23A1,ENAH,EFNA1,KLF6,PAX9,NFKB2,CDKN2A,ARID5B,SUFU,DNAI1,WEE1,TWF2,HNF1B,IER3,ELF3,EDNRB,GPX1,C15ORF62,DAGLB,STC1,EPHB3,TTC8,CTNND2,ARRDC3,BCL6,ACTN4,CASZ1,HPSE,AGPAT2,SHB,KLF5,ID4,SDCBP2,XK,ETS2,BMP6,DUSP1,LAMB4,NRK,TTC21A,IL6R,BAG5,DNER,IDH1,JUNB,CXCL14,ARID5A,KLK3,EPHA10,IGSF3,FOSL2,ITGB4,DUSP2,SPDEF,INHBB,SYT2,SLC12A6,CLCF1,ARHGAP26,LAMA5,ADGRL2,CFAP52,ITGA3,DRC7…
	GO:BP	extracellular transport	GO:0006858	6.34868e-07	6.19732	45	11	SPAG6,DNAI1,DNAH9,ROPN1L,CABYR,CFAP43,SPA17,DNAH11,CCDC40,CFAP45,CCDC39
	GO:BP	plasma membrane bounded cell projection organization	GO:0120036	8.21414e-07	6.08544	1535	63	SPAG6,ENAH,EFNA1,DNAI1,WEE1,TWF2,FHDC1,C15ORF62,STK26,EPHB3,TTC8,CTNND2,RSPH4A,KLF5,XK,NRK,TTC21A,BAG5,EPHA10,ITGB4,SYT2,LAMA5,CFAP52,ITGA3,DRC7,GMNC,PIFO,GPM6A,RSPH1,TEKT1,CFAP61,LRP4,HAP1,EPS8L3,CFAP65,CFAP43,FOLR1,ENO4,ZMYND10,PPP3CA,MTSS1,CFAP157,TTC30B,CCDC40,VEGFA,NEDD9,CFAP100,SEMA4F,CFAP73,CCDC65,RPS6KA5,CFAP58,TEKT2,ISLR2,NEK1,CATIP,CFAP161,HPRT1,DRC1,ADGRF1,CCDC39,NEFH,CCDC113
	GO:BP	cell projection organization	GO:0030030	8.27235e-07	6.08237	1573	64	SPAG6,ENAH,EFNA1,DNAI1,WEE1,TWF2,FHDC1,C15ORF62,STK26,EPHB3,TTC8,CTNND2,RSPH4A,DNAH9,KLF5,XK,NRK,TTC21A,BAG5,EPHA10,ITGB4,SYT2,LAMA5,CFAP52,ITGA3,DRC7,GMNC,PIFO,GPM6A,RSPH1,TEKT1,CFAP61,LRP4,HAP1,EPS8L3,CFAP65,CFAP43,FOLR1,ENO4,ZMYND10,PPP3CA,MTSS1,CFAP157,TTC30B,CCDC40,VEGFA,NEDD9,CFAP100,SEMA4F,CFAP73,CCDC65,RPS6KA5,CFAP58,TEKT2,ISLR2,NEK1,CATIP,CFAP161,HPRT1,DRC1,ADGRF1,CCDC39,NEFH,CCDC113
	GO:BP	microtubule-based process	GO:0007017	1.32688e-06	5.87717	943	46	SPAG6,DNAI1,WEE1,RSPH4A,DNAH9,DYNLT3,TCTE1,TTC21A,ZBBX,GAS2L2,BCL2L10,CFAP52,DRC7,RSPH1,TEKT1,DNAH3,CFAP61,ENKUR,ROPN1L,HAP1,MET,CFAP65,TUBA4B,CABYR,DNAH6,CFAP43,SPA17,ENO4,ZMYND10,TUBB8,DNAH11,CFAP157,TTC30B,CCDC40,CFAP100,CFAP73,CCDC65,DNAH12,CFAP58,TEKT2,TPPP3,CFAP45,DRC1,CCDC39,NEFH,MREG
	GO:BP	anatomical structure morphogenesis	GO:0009653	2.27386e-06	5.64324	2712	91	TBX15,SPAG6,CLDN4,RBP4,HK2,ENAH,EFNA1,PAX9,NFKB2,ARID5B,SUFU,WEE1,TWF2,HNF1B,IER3,ELF3,GPX1,C15ORF62,STC1,EPHB3,TTC8,CTNND2,BCL6,HPSE,SHB,KLF5,ID4,XK,ETS2,BMP6,DUSP1,LAMB4,NRK,JUNB,KLK3,EPHA10,ITGB4,DUSP2,SYT2,SLC12A6,LAMA5,ITGA3,KLK14,TLE2,AMOT,GPM6A,TFAP2A,NCMAP,TYMP,PIKFYVE,GDF11,IRX5,SLC1A1,LAMB3,DAAM1,IL4R,TNFAIP3,LRP4,SHROOM3,FOXQ1,MET,WNK4,FOLR1,AFF3,MEGF11,DNAH11,INF2,PPP3CA,SLC7A5,CSRNP1…
	GO:BP	regulation of microtubule-based movement	GO:0060632	1.15761e-05	4.93644	58	11	RSPH4A,GAS2L2,HAP1,CFAP43,DNAH11,CCDC40,CCDC65,CFAP45,DRC1,CCDC39,NEFH
	GO:BP	axonemal dynein complex assembly	GO:0070286	5.98719e-05	4.22278	40	9	DNAI1,ZMYND10,CCDC40,CFAP100,CFAP73,CCDC65,TEKT2,DRC1,CCDC39
	GO:BP	regulation of cilium movement	GO:0003352	9.46112e-05	4.02406	42	9	RSPH4A,GAS2L2,CFAP43,DNAH11,CCDC40,CCDC65,CFAP45,DRC1,CCDC39
	GO:BP	regulation of cellular process	GO:0050794	0.000104098	3.98256	11108	249	ZNF229,C2CD4B,TBX15,OR1J4,CLDN4,GRB7,C2CD4A,RBP4,PPP1R1B,CD55,HK2,RAB40B,HACD3,EFNA1,KLF6,PAX9,NFKB2,CDKN2A,ARID5B,LYPD3,GAREM1,SUFU,DNAI1,WEE1,TWF2,ECHDC3,HNF1B,PPP4R2,IER3,TGIF1,ELF3,EDNRB,GPX1,C15ORF62,STK26,PISD,DAGLB,DEPP1,STC1,EPHB3,TTC8,RABGAP1L,SH2D3A,DBNDD1,CTNND2,NDUFC2,ARRDC3,GAST,SPAG8,BCL6,ACTN4,RSPH4A,CASZ1,HPSE,AGPAT2,SHB,DYNLT3,KLF5,ID4,SDCBP2,XK,CHN2,ETS2,BMP6,DUSP1,NRK,FRK,BTG3,…
	GO:BP	cellular developmental process	GO:0048869	0.000152091	3.8179	4344	121	TBX15,SPAG6,ENAH,EFNA1,KLF6,NFKB2,CDKN2A,ARID5B,SUFU,WEE1,TWF2,HNF1B,ELF3,EDNRB,GPX1,DAGLB,STC1,EPHB3,TTC8,CTNND2,SPAG8,BCL6,ACTN4,CASZ1,HPSE,SHB,KLF5,ID4,XK,ETS2,BMP6,NRK,TTC21A,FRK,IL6R,BAG5,DNER,JUNB,CXCL14,ARID5A,EPHA10,FOSL2,ITGB4,SPDEF,INHBB,SYT2,ADGB,CLCF1,LAMA5,ITGA3,DRC7,MFHAS1,AMOT,GPM6A,ST7,RSPH1,TFAP2A,WDFY2,NCMAP,TYMP,PIKFYVE,GDF11,SLC4A7,IRX5,SLC1A1,CEBPD,LAMB3,IL4R,LRP4,PLEKHB1,ZBE…
	GO:BP	cell differentiation	GO:0030154	0.00020289	3.69274	4318	120	TBX15,SPAG6,ENAH,EFNA1,KLF6,NFKB2,CDKN2A,ARID5B,SUFU,WEE1,TWF2,HNF1B,ELF3,EDNRB,GPX1,DAGLB,STC1,EPHB3,TTC8,CTNND2,SPAG8,BCL6,ACTN4,CASZ1,HPSE,SHB,KLF5,ID4,XK,ETS2,BMP6,NRK,TTC21A,FRK,IL6R,BAG5,DNER,JUNB,CXCL14,ARID5A,EPHA10,FOSL2,ITGB4,SPDEF,INHBB,SYT2,ADGB,CLCF1,LAMA5,ITGA3,DRC7,MFHAS1,AMOT,GPM6A,ST7,RSPH1,TFAP2A,WDFY2,NCMAP,TYMP,GDF11,SLC4A7,IRX5,SLC1A1,CEBPD,LAMB3,IL4R,LRP4,PLEKHB1,ZBED2,ROPN1…
	GO:BP	regulation of cilium beat frequency	GO:0003356	0.000699334	3.15532	17	6	GAS2L2,CFAP43,DNAH11,CCDC40,CFAP45,CCDC39
	GO:BP	inner dynein arm assembly	GO:0036159	0.000699334	3.15532	17	6	ZMYND10,CCDC40,CFAP100,CFAP73,TEKT2,CCDC39
	GO:BP	tissue development	GO:0009888	0.000761661	3.11824	2008	67	CLDN4,RBP4,EFNA1,PAX9,ARID5B,SUFU,HNF1B,ELF3,EDNRB,GPX1,STC1,TTC8,ARRDC3,HPSE,AGPAT2,KLF5,ID4,XK,ETS2,BMP6,DUSP1,LAMB4,IL6R,DNER,JUNB,ARID5A,FOSL2,ITGB4,DUSP2,SPDEF,LAMA5,ITGA3,PIFO,KLK14,TFAP2A,COL17A1,GDF11,SLC4A7,LAMB3,DAAM1,LRP4,FAM83H,ZBED2,SHROOM3,EDA2R,FOXQ1,MET,WNK4,MAFF,FOLR1,PPP3CA,MTSS1,SPINT1,CCDC40,CLDN1,VEGFA,RFLNA,ITGB8,FZD9,SEMA4F,VDR,SMAD6,TIPARP,ETV4,SOX17,TPPP3,CCDC39
	GO:BP	cell development	GO:0048468	0.00194632	2.71078	2763	83	SPAG6,ENAH,EFNA1,KLF6,CDKN2A,ARID5B,WEE1,TWF2,EDNRB,GPX1,STC1,EPHB3,TTC8,CTNND2,BCL6,ACTN4,HPSE,SHB,KLF5,ID4,XK,BMP6,NRK,TTC21A,IL6R,BAG5,DNER,JUNB,EPHA10,FOSL2,ITGB4,SPDEF,INHBB,SYT2,CLCF1,LAMA5,ITGA3,DRC7,MFHAS1,GPM6A,RSPH1,NCMAP,GDF11,SLC4A7,IRX5,CEBPD,IL4R,LRP4,ROPN1L,HAP1,SHROOM3,MET,CFAP65,CABYR,CFAP43,FOLR1,ACP6,TUBB8,PPP3CA,SLC7A5,SPINT1,CFAP157,CLDN1,VEGFA,NEDD9,RFLNA,ITGB8,FZD9,SEMA4F,R…
	GO:BP	developmental process involved in reproduction	GO:0003006	0.0021333	2.67095	980	40	SPAG6,RBP4,ARID5B,HNF1B,STC1,SPAG8,BCL6,SHB,ID4,BMP6,TTC21A,IDH1,JUNB,INHBB,ADGB,BCL2L10,DRC7,RSPH1,IRX5,ROPN1L,SRD5A2,CFAP65,WIPF3,CABYR,CFAP43,SPA17,TUBB8,MAP3K4,CREB3L4,CFAP157,VEGFA,VDR,CFAP58,TIPARP,C9ORF24,GAL3ST1,SOX17,TPPP3,PLD6,CATSPERB
	GO:BP	multicellular organism development	GO:0007275	0.00225225	2.64738	4658	123	TBX15,SPAG6,RBP4,HK2,SLC23A1,ENAH,EFNA1,NFKB2,CDKN2A,ARID5B,SUFU,DNAI1,WEE1,TWF2,HNF1B,ELF3,EDNRB,GPX1,DAGLB,STC1,EPHB3,TTC8,CTNND2,BCL6,CASZ1,HPSE,SHB,KLF5,ID4,SDCBP2,XK,ETS2,BMP6,DUSP1,NRK,IL6R,BAG5,DNER,IDH1,JUNB,ARID5A,KLK3,EPHA10,IGSF3,ITGB4,DUSP2,SPDEF,INHBB,SYT2,SLC12A6,CLCF1,ARHGAP26,LAMA5,ADGRL2,CFAP52,ITGA3,PIFO,AMOT,GPM6A,TFAP2A,NCMAP,TYMP,PIKFYVE,GDF11,SLC4A7,IRX5,SLC1A1,LAMB3,ABCA3,I…
	GO:BP	microtubule-based transport	GO:0099111	0.00285914	2.54376	211	16	SPAG6,DNAI1,DNAH9,TTC21A,ROPN1L,HAP1,CABYR,CFAP43,SPA17,DNAH11,TTC30B,CCDC40,CFAP45,CCDC39,NEFH,MREG
	GO:BP	multicellular organismal process	GO:0032501	0.00303525	2.51781	7716	182	C2CD4B,TBX15,SPAG6,OR1J4,CLDN4,C2CD4A,RBP4,PPP1R1B,CD55,HK2,SLC23A1,ENAH,EFNA1,KLF6,NFKB2,CDKN2A,ARID5B,SUFU,DNAI1,WEE1,TWF2,HNF1B,IER3,ELF3,EDNRB,GPX1,DAGLB,STC1,EPHB3,TTC8,CTNND2,PCTP,ARRDC3,SPAG8,BCL6,RMI1,CASZ1,HPSE,DNAH9,AGPAT2,SHB,KLF5,ID4,SDCBP2,XK,ETS2,BMP6,DUSP1,NRK,TTC21A,IL6R,BAG5,DNER,IDH1,JUNB,RHPN2,ARID5A,KLK3,EPHA10,IGSF3,ITGB4,DUSP2,SPDEF,INHBB,GABRE,SYT2,ADGB,SLC12A6,CLCF1,ARHGAP…
	GO:BP	animal organ development	GO:0048513	0.0037596	2.42486	3128	90	TBX15,CLDN4,RBP4,HK2,SLC23A1,EFNA1,PAX9,NFKB2,ARID5B,SUFU,DNAI1,HNF1B,ELF3,EDNRB,GPX1,STC1,EPHB3,TTC8,ARRDC3,HPSE,KLF5,ID4,XK,BMP6,LAMB4,IL6R,DNER,IDH1,JUNB,CXCL14,ARID5A,IGSF3,FOSL2,ITGB4,SPDEF,INHBB,LAMA5,ADGRL2,ITGA3,PIFO,TLE2,GPM6A,TFAP2A,GDF11,SLC4A7,IRX5,SLC1A1,CEBPD,LAMB3,DAAM1,ABCA3,TNFAIP3,LRP4,FAM83H,ZBED2,SRD5A2,HAP1,FOXQ1,MET,WNK4,MAFF,CFAP43,FOLR1,MEGF11,DNAH11,PPP3CA,SLC7A5,MAP3K4,C…
	GO:BP	motile cilium assembly	GO:0044458	0.00538981	2.26843	66	9	SPAG6,DRC7,CFAP65,CFAP43,ZMYND10,CFAP157,CCDC40,CFAP58,CCDC39
	GO:BP	establishment of left/right asymmetry	GO:0061966	0.00722419	2.14121	7	4	CFAP52,ENKUR,CFAP45,CCDC39
	GO:BP	tube development	GO:0035295	0.00987742	2.00536	1082	41	RBP4,HK2,SLC23A1,EFNA1,SUFU,HNF1B,EDNRB,GPX1,EPHB3,TTC8,HPSE,SHB,KLF5,JUNB,KLK3,SPDEF,INHBB,SLC12A6,LAMA5,ITGA3,PIFO,AMOT,TYMP,GDF11,SLC1A1,ABCA3,TNFAIP3,SHROOM3,MET,WNK4,FOLR1,MTSS1,SPINT1,CCDC40,VEGFA,ITGB8,VDR,SMAD6,TIPARP,SOX17,CCDC39
	GO:BP	renal system development	GO:0072001	0.0137609	1.86135	324	19	RBP4,ARID5B,HNF1B,EDNRB,TTC8,BMP6,IL6R,LAMA5,ITGA3,TFAP2A,GDF11,LRP4,WNK4,PPP3CA,MTSS1,VEGFA,SMAD6,TIPARP,SOX17
	GO:BP	multicellular organism reproduction	GO:0032504	0.0150809	1.82157	947	37	SPAG6,PPP1R1B,EDNRB,STC1,SPAG8,BCL6,SHB,TTC21A,JUNB,INHBB,ADGB,BCL2L10,ITGA3,DRC7,KLK14,RSPH1,IL4R,SPIN4,ROPN1L,OPRK1,CFAP65,WIPF3,CABYR,CFAP43,FOLR1,SPA17,TUBB8,CREB3L4,CFAP157,VDR,CFAP58,C9ORF24,GAL3ST1,SOX17,TPPP3,PLD6,CATSPERB
	GO:BP	sperm axoneme assembly	GO:0007288	0.0180361	1.74386	28	6	SPAG6,DRC7,CFAP65,CFAP43,CFAP157,CFAP58
	GO:BP	left/right pattern formation	GO:0060972	0.0188546	1.72458	141	12	SUFU,DNAI1,CFAP52,PIFO,ENKUR,FOLR1,DNAH11,CCDC40,SOX17,CFAP45,DRC1,CCDC39
	GO:BP	multicellular organismal reproductive process	GO:0048609	0.0312574	1.50505	902	35	SPAG6,EDNRB,STC1,SPAG8,BCL6,SHB,TTC21A,JUNB,INHBB,ADGB,BCL2L10,ITGA3,DRC7,KLK14,RSPH1,IL4R,SPIN4,ROPN1L,OPRK1,CFAP65,WIPF3,CABYR,CFAP43,SPA17,TUBB8,CREB3L4,CFAP157,VDR,CFAP58,C9ORF24,GAL3ST1,SOX17,TPPP3,PLD6,CATSPERB
	GO:BP	renal absorption	GO:0070293	0.0336936	1.47245	31	6	CLDN4,EDNRB,SLC5A1,AMN,WNK4,FOLR1
	GO:BP	response to stimulus	GO:0050896	0.0354406	1.4505	9081	202	C2CD4B,OR1J4,CLDN4,GRB7,C2CD4A,RBP4,PPP1R1B,CD55,HK2,RAB40B,HACD3,SLC23A1,ENAH,EFNA1,PAX9,NFKB2,CDKN2A,ARID5B,GAREM1,SUFU,DNAI1,TWF2,ECHDC3,HNF1B,PPP4R2,GDAP1,IER3,ELF3,EDNRB,GPX1,C15ORF62,STK26,DAGLB,ALDH3A1,STC1,EPHB3,TTC8,SH2D3A,CTNND2,NDUFC2,ARRDC3,GAST,BCL6,RMI1,ACTN4,HPSE,AGPAT2,SHB,KLF5,SDCBP2,CHN2,RNF19B,BMP6,DUSP1,NRK,FRK,TTLL12,IL6R,BAG5,LRRIQ1,DNER,IDH1,JUNB,RHPN2,CXCL14,ARID5A,KLK3,LR…
	GO:BP	cellular response to stimulus	GO:0051716	0.0407891	1.38946	7521	173	OR1J4,GRB7,PPP1R1B,CD55,HK2,RAB40B,HACD3,EFNA1,NFKB2,CDKN2A,ARID5B,GAREM1,SUFU,DNAI1,TWF2,ECHDC3,HNF1B,PPP4R2,GDAP1,IER3,EDNRB,GPX1,C15ORF62,STK26,DAGLB,ALDH3A1,STC1,EPHB3,SH2D3A,CTNND2,NDUFC2,ARRDC3,GAST,BCL6,RMI1,ACTN4,HPSE,AGPAT2,SHB,KLF5,SDCBP2,CHN2,BMP6,DUSP1,NRK,FRK,TTLL12,IL6R,BAG5,LRRIQ1,DNER,JUNB,RHPN2,CXCL14,ARID5A,LRRC8E,EPHA10,NCOA7,ITGB4,DUSP2,INHBB,CDA,SRARP,GABRE,SYT2,SLC12A6,CLCF1…
	GO:BP	epidermis development	GO:0008544	0.0465448	1.33213	385	20	CLDN4,HPSE,AGPAT2,FOSL2,LAMA5,KLK14,COL17A1,SLC4A7,LAMB3,LRP4,ZBED2,EDA2R,FOXQ1,MET,MAFF,PPP3CA,SPINT1,CLDN1,VDR,ETV4
	GO:BP	animal organ morphogenesis	GO:0009887	0.0469663	1.32821	1076	39	TBX15,RBP4,EFNA1,PAX9,ARID5B,SUFU,HNF1B,ELF3,STC1,TTC8,ID4,BMP6,LAMB4,ITGB4,LAMA5,TLE2,TFAP2A,GDF11,IRX5,SLC1A1,LAMB3,DAAM1,TNFAIP3,LRP4,WNK4,FOLR1,MEGF11,DNAH11,PPP3CA,SLC7A5,CSRNP1,CCDC40,VEGFA,RFLNA,VDR,SMAD6,TIPARP,SOX17,CCDC39
	GO:CC	cilium	GO:0005929	2.42335e-20	19.6156	737	60	SPAG6,SUFU,DNAI1,FHDC1,C11ORF97,AKAP14,TTC8,RABGAP1L,SPAG8,RSPH4A,DNAH9,TCTE1,TTC21A,FANK1,FAM166B,ZBBX,ADGB,GAS2L2,CFAP52,DRC7,PIFO,FAM183A,RSPH1,STOML3,TEKT1,DNAH3,CFAP61,FBXL13,DAAM1,ENKUR,ROPN1L,SNTN,CFAP65,DRC3,AGBL2,CABYR,DNAH6,CFAP43,SPA17,ENO4,DNAH11,CFAP157,TTC30B,CCDC40,NEDD9,CFAP77,CFAP100,CFAP73,CCDC65,C5ORF49,DNAH12,CYS1,CFAP58,TEKT2,CFAP161,CFAP45,DRC1,CATSPERB,CCDC39,CCDC113
	GO:CC	cytoplasmic region	GO:0099568	1.99997e-11	10.699	286	29	SPAG6,DNAI1,AKAP14,SPAG8,RSPH4A,DNAH9,FAM166B,CFAP52,TEKT1,DNAH3,CFAP61,ENKUR,HAP1,DRC3,DNAH6,CFAP43,DNAH11,TTC30B,CCDC40,CFAP100,CFAP73,CCDC65,DNAH12,TEKT2,CFAP161,CFAP45,DRC1,CCDC39,CCDC113
	GO:CC	cytoskeleton	GO:0005856	3.46469e-11	10.4603	2412	95	SPAG6,HK2,ENAH,IFFO2,DNAI1,TWF2,FHDC1,C11ORF97,PPP4R2,C15ORF62,AKAP14,TTC8,SPAG8,ACTN4,RSPH4A,DNAH9,DYNLT3,TCTE1,TTLL12,LRRIQ1,FANK1,FAM166B,TTC39A,SYNC,DCDC1,GAS2L2,ARHGAP26,BCL2L10,CFAP52,TRIM55,EML5,DRC7,PIFO,AMOT,RSPH1,TEKT1,DNAH3,FNBP1,DAPK1,CFAP61,FBXL13,SESTD1,DAAM1,IL4R,ENKUR,FAM83H,MST1R,HAP1,SHROOM3,LMNTD1,PLEKHN1,TUBA4B,WIPF3,DRC3,MVP,AGBL2,CABYR,KLHL21,DNAH6,CFAP43,KLHL14,ZMYND10,TUBB…
	GO:CC	9+2 motile cilium	GO:0097729	6.34e-08	7.19791	167	19	SPAG6,DNAI1,DNAH9,TCTE1,CFAP52,RSPH1,DNAH3,ENKUR,CFAP65,DRC3,CABYR,CFAP43,SPA17,ENO4,DNAH11,DNAH12,CFAP58,CFAP45,CATSPERB
	GO:CC	microtubule cytoskeleton	GO:0015630	6.62882e-07	6.17856	1392	58	SPAG6,HK2,DNAI1,FHDC1,C11ORF97,PPP4R2,TTC8,SPAG8,DNAH9,DYNLT3,TTLL12,LRRIQ1,FANK1,FAM166B,TTC39A,DCDC1,GAS2L2,BCL2L10,CFAP52,TRIM55,EML5,PIFO,RSPH1,TEKT1,DNAH3,DAAM1,IL4R,ENKUR,HAP1,SHROOM3,TUBA4B,AGBL2,KLHL21,DNAH6,ZMYND10,TUBB8,CDC7,DNAH11,DCDC2B,CFAP157,TTC30B,NEDD9,CFAP100,CCDC65,C5ORF49,DNAH12,CFAP58,TEKT2,USP2,C9ORF24,PPP1R42,NEK1,CFAP161,TPPP3,CFAP45,DRC1,CEP170B,CCDC113
	GO:CC	microtubule	GO:0005874	4.57384e-06	5.33972	478	29	SPAG6,DNAI1,FHDC1,SPAG8,DNAH9,DYNLT3,FAM166B,DCDC1,GAS2L2,CFAP52,TRIM55,EML5,TEKT1,DNAH3,ENKUR,SHROOM3,TUBA4B,KLHL21,DNAH6,TUBB8,DNAH11,DCDC2B,TTC30B,DNAH12,TEKT2,CFAP161,TPPP3,CFAP45,CEP170B
	GO:CC	axonemal microtubule	GO:0005879	4.59225e-06	5.33797	37	9	SPAG8,FAM166B,CFAP52,TEKT1,ENKUR,TTC30B,TEKT2,CFAP161,CFAP45
	GO:CC	cytoplasm	GO:0005737	4.92015e-06	5.30802	12365	277	SPAG6,TOR4A,GRB7,PPP1R1B,RIMKLB,SLC35B3,CD55,ABCC11,HK2,RAB40B,MAT1A,HACD3,SLC23A1,ENAH,KLF6,NFKB2,CDKN2A,SUFU,B3GNT7,DNAI1,WEE1,TWF2,ECHDC3,MOCOS,GALNT12,FHDC1,TMED6,C11ORF97,PPP4R2,GDAP1,IER3,ELF3,GPX1,C15ORF62,STK26,PISD,DAGLB,ALDH3A1,DEPP1,STC1,AKAP14,EPHB3,TTC8,RABGAP1L,DBNDD1,CTNND2,PCTP,NDUFC2,ARRDC3,SPAG8,BCL6,ACTN4,RSPH4A,CASZ1,HPSE,DNAH9,AGPAT2,SHB,DYNLT3,KLF5,ID4,SDCBP2,CAPSL,XK,CHN2,R…
	GO:CC	polymeric cytoskeletal fiber	GO:0099513	2.34605e-05	4.62966	806	38	SPAG6,IFFO2,DNAI1,TWF2,FHDC1,SPAG8,DNAH9,DYNLT3,FAM166B,SYNC,DCDC1,GAS2L2,CFAP52,TRIM55,EML5,AMOT,RSPH1,TEKT1,DNAH3,ENKUR,FAM83H,SHROOM3,LMNTD1,TUBA4B,WIPF3,KLHL21,DNAH6,TUBB8,DNAH11,DCDC2B,TTC30B,DNAH12,TEKT2,CFAP161,TPPP3,CFAP45,CEP170B,NEFH
	GO:CC	axonemal dynein complex	GO:0005858	4.8901e-05	4.31068	24	7	DNAI1,DNAH9,DNAH3,DNAH6,CCDC65,DNAH12,DRC1
	GO:CC	dynein complex	GO:0030286	0.000149748	3.82464	54	9	DNAI1,DNAH9,DYNLT3,DNAH3,DNAH6,DNAH11,CCDC65,DNAH12,DRC1
	GO:CC	cytoplasmic microtubule	GO:0005881	0.000977542	3.00986	105	11	FHDC1,SPAG8,DYNLT3,FAM166B,CFAP52,TEKT1,ENKUR,TTC30B,TEKT2,CFAP161,CFAP45
	GO:CC	supramolecular fiber	GO:0099512	0.00220021	2.65754	1048	40	SPAG6,IFFO2,DNAI1,TWF2,FHDC1,SPAG8,ACTN4,DNAH9,DYNLT3,FAM166B,SYNC,DCDC1,GAS2L2,CFAP52,TRIM55,EML5,AMOT,RSPH1,TEKT1,DNAH3,ENKUR,FAM83H,SHROOM3,LMNTD1,TUBA4B,WIPF3,KLHL21,DNAH6,TUBB8,DNAH11,PPP3CA,DCDC2B,TTC30B,DNAH12,TEKT2,CFAP161,TPPP3,CFAP45,CEP170B,NEFH
	GO:CC	supramolecular polymer	GO:0099081	0.0026885	2.57049	1057	40	SPAG6,IFFO2,DNAI1,TWF2,FHDC1,SPAG8,ACTN4,DNAH9,DYNLT3,FAM166B,SYNC,DCDC1,GAS2L2,CFAP52,TRIM55,EML5,AMOT,RSPH1,TEKT1,DNAH3,ENKUR,FAM83H,SHROOM3,LMNTD1,TUBA4B,WIPF3,KLHL21,DNAH6,TUBB8,DNAH11,PPP3CA,DCDC2B,TTC30B,DNAH12,TEKT2,CFAP161,TPPP3,CFAP45,CEP170B,NEFH
	GO:CC	ciliary basal body	GO:0036064	0.00328498	2.48347	166	13	C11ORF97,TTC8,FANK1,GAS2L2,PIFO,DAAM1,AGBL2,CFAP157,NEDD9,CFAP100,CCDC65,C5ORF49,CCDC113
	GO:CC	cellular anatomical entity	GO:0110165	0.0146189	1.83508	21581	399	ZNF229,C2CD4B,TBX15,SPAG6,TOR4A,OR1J4,CLDN4,GRB7,C2CD4A,RBP4,PPP1R1B,RIMKLB,SLC35B3,CD55,ABCC11,HK2,RAB40B,MAT1A,HACD3,SLC23A1,ENAH,EFNA1,KLF6,PAX9,NFKB2,CDKN2A,IFFO2,ARID5B,LYPD3,GAREM1,SUFU,B3GNT7,DNAI1,WEE1,TWF2,ECHDC3,MOCOS,HNF1B,GALNT12,FHDC1,TMED6,C11ORF97,PPP4R2,GDAP1,IER3,TGIF1,ELF3,EDNRB,GPX1,TMEM92,C15ORF62,STK26,PISD,DAGLB,ALDH3A1,DEPP1,STC1,AKAP14,EPHB3,TTC8,RABGAP1L,DBNDD1,CTNND2,PCT…
	GO:CC	9+0 motile cilium	GO:0097728	0.0177152	1.75165	5	3	ENKUR,DNAH11,CFAP45
	GO:CC	apical plasma membrane	GO:0016324	0.0254169	1.59488	385	19	CLDN4,ABCC11,SLC23A1,STK26,STC1,IL6R,GP2,SLC5A1,SLC4A7,SLC1A1,AMN,SHROOM3,FOLR1,SLC15A1,ZMYND10,SLC7A5,CLDN1,SLC7A1,MREG
	GO:CC	sperm flagellum	GO:0036126	0.0319466	1.49557	152	11	SPAG6,TCTE1,RSPH1,ENKUR,CFAP65,DRC3,CABYR,SPA17,ENO4,CFAP58,CATSPERB
	GO:CC	intracellular non-membrane-bounded organelle	GO:0043232	0.0359465	1.44434	6568	153	TBX15,SPAG6,GRB7,C2CD4A,HK2,ENAH,KLF6,PAX9,NFKB2,CDKN2A,IFFO2,DNAI1,WEE1,TWF2,HNF1B,FHDC1,C11ORF97,PPP4R2,TGIF1,ELF3,C15ORF62,PISD,AKAP14,TTC8,SPAG8,BCL6,RMI1,ACTN4,RSPH4A,CASZ1,DNAH9,SNAPC3,SHB,DYNLT3,KLF5,SDCBP2,ETS2,TCTE1,MAFK,TTLL12,LRRIQ1,DDX52,JUNB,ARID5A,FANK1,FOSL2,ITGB4,SPDEF,FAM166B,TTC39A,SYNC,DCDC1,GAS2L2,ARHGAP26,BCL2L10,CFAP52,TRIM55,EML5,DRC7,PIFO,AMOT,RSPH1,TFAP2A,TEKT1,DNAH3,FNBP…
	GO:CC	non-membrane-bounded organelle	GO:0043228	0.0362362	1.44086	6569	153	TBX15,SPAG6,GRB7,C2CD4A,HK2,ENAH,KLF6,PAX9,NFKB2,CDKN2A,IFFO2,DNAI1,WEE1,TWF2,HNF1B,FHDC1,C11ORF97,PPP4R2,TGIF1,ELF3,C15ORF62,PISD,AKAP14,TTC8,SPAG8,BCL6,RMI1,ACTN4,RSPH4A,CASZ1,DNAH9,SNAPC3,SHB,DYNLT3,KLF5,SDCBP2,ETS2,TCTE1,MAFK,TTLL12,LRRIQ1,DDX52,JUNB,ARID5A,FANK1,FOSL2,ITGB4,SPDEF,FAM166B,TTC39A,SYNC,DCDC1,GAS2L2,ARHGAP26,BCL2L10,CFAP52,TRIM55,EML5,DRC7,PIFO,AMOT,RSPH1,TFAP2A,TEKT1,DNAH3,FNBP…
	GO:CC	supramolecular complex	GO:0099080	0.0464649	1.33288	1411	45	SPAG6,GRB7,IFFO2,DNAI1,TWF2,FHDC1,SPAG8,ACTN4,DNAH9,SHB,DYNLT3,FAM166B,SYNC,DCDC1,GAS2L2,CFAP52,TRIM55,EML5,AMOT,RSPH1,TEKT1,DNAH3,ENKUR,FAM83H,SHROOM3,LMNTD1,TUBA4B,WIPF3,KLHL21,DNAH6,TUBB8,DNAH11,PPP3CA,DCDC2B,ICOSLG,TTC30B,CARHSP1,RASSF2,DNAH12,TEKT2,CFAP161,TPPP3,CFAP45,CEP170B,NEFH
	HP	Abnormal sperm motility	HP:0012206	1.00628e-09	8.99728	97	18	DNAI1,HNF1B,RSPH4A,DNAH9,TTC21A,GAS2L2,RSPH1,CFAP65,CFAP43,ZMYND10,DNAH11,CCDC40,CCDC65,CFAP58,CATIP,CFAP45,DRC1,CCDC39
	HP	Chronic sinusitis	HP:0011109	3.24262e-07	6.4891	61	13	DNAI1,RSPH4A,DNAH9,GAS2L2,CFAP52,RSPH1,ZMYND10,DNAH11,CCDC40,CCDC65,CFAP45,DRC1,CCDC39
	HP	Abnormal respiratory motile cilium physiology	HP:0012261	1.42848e-06	5.84513	34	10	DNAI1,RSPH4A,DNAH9,RSPH1,ZMYND10,DNAH11,CCDC40,CCDC65,DRC1,CCDC39
	HP	Abnormal pulmonary situs morphology	HP:0011615	2.95325e-06	5.5297	47	11	DNAI1,RSPH4A,DNAH9,GAS2L2,RSPH1,ZMYND10,DNAH11,CCDC40,CCDC65,DRC1,CCDC39
	HP	Pulmonary situs ambiguus	HP:0011617	2.95325e-06	5.5297	47	11	DNAI1,RSPH4A,DNAH9,GAS2L2,RSPH1,ZMYND10,DNAH11,CCDC40,CCDC65,DRC1,CCDC39
	HP	Peribronchovascular interstitial thickening	HP:0025177	2.95325e-06	5.5297	47	11	DNAI1,RSPH4A,DNAH9,GAS2L2,RSPH1,ZMYND10,DNAH11,CCDC40,CCDC65,DRC1,CCDC39
	HP	Lithoptysis	HP:0032543	2.95325e-06	5.5297	47	11	DNAI1,RSPH4A,DNAH9,GAS2L2,RSPH1,ZMYND10,DNAH11,CCDC40,CCDC65,DRC1,CCDC39
	HP	Atrial situs ambiguous	HP:0011539	3.76434e-06	5.42431	48	11	DNAI1,RSPH4A,DNAH9,GAS2L2,RSPH1,ZMYND10,DNAH11,CCDC40,CCDC65,DRC1,CCDC39
	HP	Decreased nasal nitric oxide	HP:0033036	4.45455e-06	5.3512	20	8	RSPH4A,DNAH9,CFAP52,RSPH1,ZMYND10,DNAH11,CCDC65,DRC1
	HP	Abnormal inferior vena cava morphology	HP:0025576	6.00765e-06	5.2213	50	11	DNAI1,RSPH4A,DNAH9,GAS2L2,RSPH1,ZMYND10,DNAH11,CCDC40,CCDC65,DRC1,CCDC39
	HP	Polysplenia	HP:0001748	6.62193e-06	5.17902	63	12	DNAI1,RSPH4A,DNAH9,GAS2L2,RSPH1,ZMYND10,DNAH11,CCDC40,CCDC65,CFAP45,DRC1,CCDC39
	HP	Productive cough	HP:0031245	8.00802e-06	5.09647	64	12	DNAI1,RSPH4A,DNAH9,GAS2L2,RSPH1,NABP1,ZMYND10,DNAH11,CCDC40,CCDC65,DRC1,CCDC39
	HP	Abnormal atrial arrangement	HP:0011535	9.37843e-06	5.02787	52	11	DNAI1,RSPH4A,DNAH9,GAS2L2,RSPH1,ZMYND10,DNAH11,CCDC40,CCDC65,DRC1,CCDC39
	HP	Ciliary dyskinesia	HP:0012265	1.17185e-05	4.93113	31	9	DNAI1,RSPH4A,RSPH1,ZMYND10,DNAH11,CCDC40,CCDC65,DRC1,CCDC39
	HP	Chronic rhinitis	HP:0002257	2.15454e-05	4.66665	56	11	DNAI1,RSPH4A,DNAH9,GAS2L2,RSPH1,ZMYND10,DNAH11,CCDC40,CCDC65,DRC1,CCDC39
	HP	Situs inversus totalis	HP:0001696	2.37659e-05	4.62405	118	15	SUFU,DNAI1,TTC8,RSPH4A,DNAH9,GAS2L2,CFAP52,RSPH1,ZMYND10,DNAH11,CCDC40,CCDC65,CFAP45,DRC1,CCDC39
	HP	Nasal congestion	HP:0001742	2.62312e-05	4.58118	57	11	DNAI1,RSPH4A,DNAH9,GAS2L2,RSPH1,ZMYND10,DNAH11,CCDC40,CCDC65,DRC1,CCDC39
	HP	Recurrent mycobacterial infections	HP:0011274	2.62312e-05	4.58118	57	11	DNAI1,RSPH4A,DNAH9,GAS2L2,RSPH1,ZMYND10,DNAH11,CCDC40,CCDC65,DRC1,CCDC39
	HP	Abnormal spatial orientation of the cardiac segments	HP:0011534	3.36698e-05	4.47276	121	15	SUFU,DNAI1,TTC8,RSPH4A,DNAH9,GAS2L2,CFAP52,RSPH1,ZMYND10,DNAH11,CCDC40,CCDC65,CFAP45,DRC1,CCDC39
	HP	Male infertility	HP:0003251	4.59609e-05	4.33761	162	17	DNAI1,RSPH4A,DNAH9,TTC21A,GAS2L2,CFAP52,RSPH1,CFAP65,CFAP43,ZMYND10,DNAH11,CCDC40,CCDC65,CFAP58,CATIP,DRC1,CCDC39
	HP	Wheezing	HP:0030828	4.62113e-05	4.33525	60	11	DNAI1,RSPH4A,DNAH9,GAS2L2,RSPH1,ZMYND10,DNAH11,CCDC40,CCDC65,DRC1,CCDC39
	HP	Atelectasis	HP:0100750	5.24926e-05	4.2799	75	12	DNAI1,RSPH4A,DNAH9,GAS2L2,RSPH1,ABCA3,ZMYND10,DNAH11,CCDC40,CCDC65,DRC1,CCDC39
	HP	Decreased fertility in females	HP:0000868	7.31444e-05	4.13582	93	13	DNAI1,RSPH4A,DNAH9,AGPAT2,GAS2L2,RSPH1,ZMYND10,TUBB8,DNAH11,CCDC40,CCDC65,DRC1,CCDC39
	HP	Recurrent sinopulmonary infections	HP:0005425	0.000130296	3.88507	66	11	DNAI1,RSPH4A,DNAH9,GAS2L2,RSPH1,ZMYND10,DNAH11,CCDC40,CCDC65,DRC1,CCDC39
	HP	Rhinitis	HP:0012384	0.000147176	3.83216	82	12	DNAI1,RSPH4A,DNAH9,GAS2L2,RSPH1,IL4R,ZMYND10,DNAH11,CCDC40,CCDC65,DRC1,CCDC39
	HP	Dextrocardia	HP:0001651	0.000183113	3.73728	137	15	SUFU,DNAI1,TTC8,RSPH4A,DNAH9,GAS2L2,CFAP52,RSPH1,ZMYND10,DNAH11,CCDC40,CCDC65,CFAP45,DRC1,CCDC39
	HP	Abnormal anatomic location of the heart	HP:0004307	0.000201889	3.69489	138	15	SUFU,DNAI1,TTC8,RSPH4A,DNAH9,GAS2L2,CFAP52,RSPH1,ZMYND10,DNAH11,CCDC40,CCDC65,CFAP45,DRC1,CCDC39
	HP	Decreased fertility in males	HP:0012041	0.000485609	3.31371	190	17	DNAI1,RSPH4A,DNAH9,TTC21A,GAS2L2,CFAP52,RSPH1,CFAP65,CFAP43,ZMYND10,DNAH11,CCDC40,CCDC65,CFAP58,CATIP,DRC1,CCDC39
	HP	Abnormal breath sound	HP:0030829	0.000506549	3.29538	128	14	DNAI1,RSPH4A,DNAH9,SYT2,GAS2L2,RSPH1,LAMB3,ABCA3,ZMYND10,DNAH11,CCDC40,CCDC65,DRC1,CCDC39
	HP	Nasal polyposis	HP:0100582	0.000506992	3.295	75	11	DNAI1,RSPH4A,DNAH9,GAS2L2,RSPH1,ZMYND10,DNAH11,CCDC40,CCDC65,DRC1,CCDC39
	HP	Persistent left superior vena cava	HP:0005301	0.000506992	3.295	75	11	DNAI1,RSPH4A,DNAH9,GAS2L2,RSPH1,ZMYND10,DNAH11,CCDC40,CCDC65,DRC1,CCDC39
	HP	Infertility	HP:0000789	0.000551793	3.25822	238	19	DNAI1,RSPH4A,DNAH9,BMP6,TTC21A,GAS2L2,CFAP52,RSPH1,CFAP65,CFAP43,ZMYND10,TUBB8,DNAH11,CCDC40,CCDC65,CFAP58,CATIP,DRC1,CCDC39
	HP	Abnormal superior vena cava morphology	HP:0025575	0.000667615	3.17547	77	11	DNAI1,RSPH4A,DNAH9,GAS2L2,RSPH1,ZMYND10,DNAH11,CCDC40,CCDC65,DRC1,CCDC39
	HP	Anomalous pulmonary venous return	HP:0010772	0.000763633	3.11712	78	11	DNAI1,RSPH4A,DNAH9,GAS2L2,RSPH1,ZMYND10,DNAH11,CCDC40,CCDC65,DRC1,CCDC39
	HP	Abnormal nasal mucosa morphology	HP:0000433	0.000871648	3.05966	79	11	DNAI1,RSPH4A,DNAH9,GAS2L2,RSPH1,ZMYND10,DNAH11,CCDC40,CCDC65,DRC1,CCDC39
	HP	Supernumerary spleens	HP:0009799	0.000972327	3.01219	97	12	DNAI1,RSPH4A,DNAH9,GAS2L2,RSPH1,ZMYND10,DNAH11,CCDC40,CCDC65,CFAP45,DRC1,CCDC39
	HP	Sinusitis	HP:0000246	0.0011068	2.95593	157	15	NFKB2,DNAI1,RSPH4A,DNAH9,IGSF3,GAS2L2,CFAP52,RSPH1,ZMYND10,DNAH11,CCDC40,CCDC65,CFAP45,DRC1,CCDC39
	HP	Abnormal vena cava morphology	HP:0005345	0.00112887	2.94736	81	11	DNAI1,RSPH4A,DNAH9,GAS2L2,RSPH1,ZMYND10,DNAH11,CCDC40,CCDC65,DRC1,CCDC39
	HP	Transposition of the great arteries	HP:0001669	0.00128096	2.89246	82	11	DNAI1,RSPH4A,DNAH9,GAS2L2,RSPH1,ZMYND10,DNAH11,CCDC40,CCDC65,DRC1,CCDC39
	HP	Decreased fertility	HP:0000144	0.00156864	2.80448	306	21	DNAI1,RSPH4A,DNAH9,AGPAT2,BMP6,TTC21A,GAS2L2,CFAP52,RSPH1,SRD5A2,CFAP65,CFAP43,ZMYND10,TUBB8,DNAH11,CCDC40,CCDC65,CFAP58,CATIP,DRC1,CCDC39
	HP	Abnormality of the pulmonary veins	HP:0011718	0.00164026	2.78509	84	11	DNAI1,RSPH4A,DNAH9,GAS2L2,RSPH1,ZMYND10,DNAH11,CCDC40,CCDC65,DRC1,CCDC39
	HP	Abnormal pulmonary vein morphology	HP:0030968	0.00164026	2.78509	84	11	DNAI1,RSPH4A,DNAH9,GAS2L2,RSPH1,ZMYND10,DNAH11,CCDC40,CCDC65,DRC1,CCDC39
	HP	Intestinal malrotation	HP:0002566	0.00256006	2.59175	146	14	DNAI1,RSPH4A,DNAH9,GAS2L2,RSPH1,TFAP2A,ZMYND10,DNAH11,CCDC40,CCDC65,NEK1,CFAP45,DRC1,CCDC39
	HP	Asplenia	HP:0001746	0.00295264	2.52979	89	11	DNAI1,RSPH4A,DNAH9,GAS2L2,RSPH1,ZMYND10,DNAH11,CCDC40,CCDC65,DRC1,CCDC39
	HP	Double outlet right ventricle	HP:0001719	0.00295264	2.52979	89	11	DNAI1,RSPH4A,DNAH9,GAS2L2,RSPH1,ZMYND10,DNAH11,CCDC40,CCDC65,DRC1,CCDC39
	HP	Cough	HP:0012735	0.00301731	2.52038	148	14	DNAI1,RSPH4A,DNAH9,GAS2L2,CFAP52,RSPH1,NABP1,ABCA3,ZMYND10,DNAH11,CCDC40,CCDC65,DRC1,CCDC39
	HP	Congenital malformation of the right heart	HP:0011723	0.00412177	2.38492	92	11	DNAI1,RSPH4A,DNAH9,GAS2L2,RSPH1,ZMYND10,DNAH11,CCDC40,CCDC65,DRC1,CCDC39
	HP	Abnormal paranasal sinus morphology	HP:0000245	0.00510459	2.29204	177	15	NFKB2,DNAI1,RSPH4A,DNAH9,IGSF3,GAS2L2,CFAP52,RSPH1,ZMYND10,DNAH11,CCDC40,CCDC65,CFAP45,DRC1,CCDC39
	HP	Aplasia/Hypoplasia of the spleen	HP:0010451	0.0056787	2.24575	95	11	DNAI1,RSPH4A,DNAH9,GAS2L2,RSPH1,ZMYND10,DNAH11,CCDC40,CCDC65,DRC1,CCDC39
	HP	Reduced sperm motility	HP:0012207	0.00691961	2.15992	47	8	HNF1B,RSPH4A,TTC21A,CFAP43,ZMYND10,CFAP58,CATIP,CCDC39
	HP	Recurrent otitis media	HP:0000403	0.00945582	2.0243	186	15	NFKB2,DNAI1,RSPH4A,DNAH9,IL6R,GAS2L2,CFAP52,RSPH1,ZMYND10,DNAH11,CCDC40,CCDC65,DRC1,CD4,CCDC39
	HP	Clubbing	HP:0001217	0.0111935	1.95104	143	13	CD55,DNAI1,RSPH4A,DNAH9,GAS2L2,RSPH1,ABCA3,ZMYND10,DNAH11,CCDC40,CCDC65,DRC1,CCDC39
	HP	Neonatal respiratory distress	HP:0002643	0.0140731	1.85161	146	13	DNAI1,RSPH4A,DNAH9,GAS2L2,ITGA3,RSPH1,ABCA3,ZMYND10,DNAH11,CCDC40,CCDC65,DRC1,CCDC39
	HP	Functional abnormality of male internal genitalia	HP:0000025	0.0155508	1.80825	270	18	DNAI1,HNF1B,RSPH4A,DNAH9,TTC21A,GAS2L2,RSPH1,CFAP65,CFAP43,ZMYND10,DNAH11,CCDC40,CCDC65,CFAP58,CATIP,CFAP45,DRC1,CCDC39
	HP	Abnormal male reproductive system physiology	HP:0012874	0.0157622	1.80238	325	20	SUFU,DNAI1,HNF1B,RSPH4A,DNAH9,BMP6,TTC21A,GAS2L2,RSPH1,CFAP65,CFAP43,ZMYND10,DNAH11,CCDC40,CCDC65,CFAP58,CATIP,CFAP45,DRC1,CCDC39
	HP	Abnormal pulmonary interstitial morphology	HP:0006530	0.0175878	1.75479	149	13	DNAI1,RSPH4A,DNAH9,GAS2L2,ITGA3,RSPH1,ABCA3,ZMYND10,DNAH11,CCDC40,CCDC65,DRC1,CCDC39
	HP	Abnormal respiratory motile cilium morphology	HP:0005938	0.0179364	1.74627	26	6	DNAI1,RSPH4A,DNAH9,ZMYND10,CCDC40,CCDC39
	HP	Abnormal respiratory epithelium morphology	HP:0012253	0.0179364	1.74627	26	6	DNAI1,RSPH4A,DNAH9,ZMYND10,CCDC40,CCDC39
	HP	Chronic otitis media	HP:0000389	0.0289469	1.5384	156	13	NFKB2,DNAI1,RSPH4A,DNAH9,GAS2L2,RSPH1,ZMYND10,DNAH11,CCDC40,CCDC65,CFAP45,DRC1,CCDC39
	HP	Prenatal maternal abnormality	HP:0002686	0.0331977	1.47889	158	13	SUFU,DNAI1,TGIF1,RSPH4A,DNAH9,GAS2L2,RSPH1,ZMYND10,DNAH11,CCDC40,CCDC65,DRC1,CCDC39
	HP	Bronchiectasis	HP:0002110	0.0379869	1.42037	160	13	NFKB2,DNAI1,RSPH4A,DNAH9,GAS2L2,RSPH1,ABCA3,ZMYND10,DNAH11,CCDC40,CCDC65,DRC1,CCDC39

## Sheet: Supplementary_Table_S3B
Supplementary Table S3B. Significant molecular interaction networks identified by Ingenuity Pathway Analysis (IPA, Score >21, Benjamini-Hochberg FDR <0.05). The networks 3 is presented in Fig. 3B.
© 2000-2022 QIAGEN. All rights reserved.
ID	Molecules in Network	Score	Focus Molecules	Top Diseases and Functions
1	ADGRL2,Akt,AMOT,C1QTNF6,Calmodulin,COL17A1,ENAH,Fcer1,FLT3,GAL3ST1,GAS6-AS1,GRB7,HPSE,ITGB4,KCNN3,KMO,KSR1,LAMA5,Laminin (complex),MAP3K5,Mapk,MST1R,PI3K (family),PIK3IP1,PIKFYVE,PPP3CA,RAB40B,RAS,SLC4A7,SRC (family),STC1,STON2,SYT2,TIPARP,WDFY2	40	27	[Cellular Movement, Embryonic Development, Hair and Skin Development and Function]
2	Ap1,ARRDC3,collagenase,DAPK1,DBNDD1,DNER,DUSP2,EDNRB,ELF3,ELK4,ERK1/2,ETS2,Focal adhesion kinase,FOSL2,GAREM1,Integrin,ITGA3,ITGB8,JINK1/2,JUNB,KLHL21,Laminin5,MAP2K1/2,MAP3K19,MAP3K4,MVP,NCOA7,OPRK1,PDGF BB,PFKFB4,REPS2,RPS6KA5,SPDEF,TLR7/8,TSPYL2	35	25	[Cellular Development, Embryonic Development, Organismal Development]
3	AMN,ARID5A,BTG3,CDKN2A,CXCL14,EFNA1,EML5,EPHB3,ERK,FZD9,GAST,GDF11,Hedgehog,Histone h3,Histone h4,ID4,IDH1,IgG2a,KLK3,MAT1A,N-cor,NDUFC2,Notch,PLSCR1,SLC44A1,SMAD1/5/9,Smad2/3,SOX17,SPINT1,STK26,SUFU,TBX15,TCF,TMPRSS13,ZNF165	35	25	[Cancer, Cardiovascular Disease, Organismal Injury and Abnormalities]
4	Alp,ARID5B,BMP6,CG,DNAAF11,DNAH11,EGLN,FOLR1,FSH,Growth hormone,HK2,INHBB,Insulin,KLF6,Lh,LYPD3,MCU,MRO,MTSS1,NEDD9,NEK5,Nr1h,Osteocalcin,Pkc(s),RAB4A,RASSF2,RNF19B,SELENBP1,SERPINB8,SLC2A6,SPA17,SRD5A2,TFAP2A,VEGFA,ZMYND10	35	25	[Cardiovascular Disease, Cardiovascular System Development and Function, Organismal Development]
5	14-3-3,C6,CASZ1,CEBPD,CLDN1,Collagen(s),Creb,CSRNP1,CTSV,CYP27A1,DUSP1,ETV4,FHDC1,GPX1,HAP1,HAS3,Hsp27,IER3,IFN Beta,IgG,IL6R,KLF5,LDL,MAFF,Mek,MFSD4A,P38 MAPK,PI3K (complex),Pka,PPP1R1B,Raf,RBP4,SLC16A6,TNFAIP3,Vegf	29	22	[Cardiac Enlargement, Cardiovascular Disease, Cardiovascular System Development and Function]
6	ACTN4,ADRB,ALDH3A1,CD200,CD3,CD55,CDC7,Cdk,chemokine,CILP,CLDN4,Cyclin A,Cyclin B,E2f,estrogen receptor,GSTA3,ICOSLG/LOC102723996,Iga,IL12 (complex),IL5RA,Immunoglobulin,INF2,MARCHF3,MHC Class II (complex),NFkB (complex),NFKB2,PLC gamma,PPM1L,PTGIR,SIGIRR,SLC7A1,SLC7A5,SMAD6,USP2,WEE1	27	21	[Amino Acid Metabolism, Nutritional Disease, Organismal Injury and Abnormalities]
7	AGPAT2,BCL2L10,BCL6,c-Src,CD4,CLCF1,cytochrome C,DCTPP1,FRK,GP2,Hdac,HELZ2,HNF1B,Hsp90,Ige,Igg3,IL12 (family),IL4R,Interferon alpha,Jnk,LRP4,MET,MTORC1,NABP1,PRKAA,PRKAB1,Proinsulin,RABGAP1L,SHB,SLC5A1,STAT5a/b,TCR,TYMP,VDR,ZBED2	27	21	[Cancer, Hematological Disease, Immunological Disease]
8	AGTR1,ARID5A,C1QTNF6,C2CD4A,CCDC39,Clec2d (includes others),CX3CR1,Cyp4a14,DNAH3,DNAI1,EFNA1,EHMT1,EP300,ESR1,FNBP1,GM2A,KCNE2,LRRC8E,MFHAS1,MSLN,NEK1,PAX9,PCYT1A,PIP5K1B,PISD,PRR15L,RFX3,S100P,SMPDL3B,SPSB1,SYNC,TLE2,TNF,UNC13B,XK	22	18	[Cardiac Dysfunction, Cardiovascular Disease, Organismal Injury and Abnormalities]
9	ARHGAP26,CEP152,CFAP45,CFAP65,CYFIP1,DAAM1,DACT1,DACT2,DACT3,DNAH9,ERG,FAM234B,FBXL13,Gamma tubulin,GSTP1,ISLR2,MARK4,NRK,ODF2,PNMA2,PPP1R12A,RHOA,RPTOR,RSPH1,RSPH4A,SALL4,SESTD1,SLC23A1,TEKT1,TEKT2,TUBA4B,TUBB8,ULK4,WNT3A,WNT5A	22	18	[Digestive System Development and Function, Gastrointestinal Disease, Organ Morphology]
