# Supplementary material for: Aging promotes accumulation of senescent and multiciliated cells in human endometrial epithelium
Source: Hum Reprod Open. 2024 Aug 12;2024(3):hoae048. doi: 10.1093/hropen/hoae048 (PMC11344589; doi:10.1093/hropen/hoae048)
Supplement: hoae048_Supplementary_Data [file hoae048_supplementary_data.zip › Supplementary_Table_S4.xlsx]

## Sheet: Sheet1
Supplementary Table S4. The gene expression changes in the endometria of women of young, intermediate and advanced reproductive age as analysed from samples taken in natural menstrual cycle (Bonferroni adjusted p < 0.05). The samples were compared pairwise among four age groups: young maternal age group (YMA), intermediate maternal age groups (IMA1 and IMA2) and advanced maternal age (AMA). Bold …
YMA vs all other groups	YMA vs IMA1	YMA vs IMA2	YMA+IMA1 vs IMA2+AMA	IMA1 vs IMA2	IMA1 vs AMA	IMA2 vs AMA	YMA vs AMA	AMA vs all other groups
CIMIP2B	ERICH3	IGHA1	ALDH8A1	CDT1	ACTN2	CBLN1	ANKRD66	ANGPTL4
DNAAF3	HLA-J	IGKV1-5	CD33	IGHA1	ADAMTS4	CD163	C11orf16	C11orf96
ERICH3	PIMREG	IGLC2	COL9A1		C11orf96	CD86	C1QTNF7	C1QTNF7
MS4A8	SNORA13	SNORA13	IGHA1		C1QTNF7	CUX2	C5AR1	CBLN1
ODAD1	ZNF367		SPDEF		CD33	ERAP2	CABCOCO1	CD163
SNTN					COL9A1	FAT2	CAPSL	CD33
TBX15					CUX2	GLIPR1L2	CBLN1	CD84
USP6					F13A1	GPAT2	CD163	CD86
WDR38					FCGR3A	LILRB4	CD33	CDH10
					GEM	LRRC25	CD86	CFH
					KCNT2	LTF	CFAP107	CLEC7A
					NA	MS4A4A	CFAP126	COL9A1
					NR4A1	MS4A7	CFAP144	CUX2
					NRXN1	MTCL1	CFAP43	CYBB
					RIMBP3	MUC6	CFAP45	ERAP2
					RPL32P18	NRXN1	CFAP52	F13A1
					SLC1A3	SLC1A3	CIMAP3	FAT2
					SNORA13	TMEM121B	CIMIP1	FBN2
					SPDEF	TREM2	CIMIP2B	FCGR3A
							COL9A1	FPR3
							CUX2	GEM
							DNAAF3	GLIPR1L2
							DNAH3	GPAT2
							DNAH9	HMCN1
							ERICH3	KCNT2
							FABP6	LILRB2
							FAT2	LILRB4
							FOXJ1	LRGUK
							FPR3	LRRC25
							GLIPR1L2	LTF
							GPAT2	MS4A4A
							GSTA3	MS4A7
							IL5RA	MSR1
							KLRC2	MTCL1
							LILRB4	MYO7A
							LRGUK	NA
							LRRIQ1	NPTX2
							MS4A8	NRXN1
							MYO7A	RNASE1
							NRXN1	ROBO3
							ODAD1	RPL32P18
							ROBO3	SLC1A3
							RP1	SPAG6
							RPL32P18	SPDEF
							RSPH1	TBX15
							RSPH4A	TFEC
							SLC1A3	TMEM121B
							SNTN	TNFRSF11B
							SPAG8	TREM2
							SPATA18	ZDHHC8BP
							TBX15
							TEKT1
							TEKT2
							TMEM121B
							TP73
							TREM2
							TTC29
							UMODL1
							WDR38
							XK
