# Supplementary material for: Aging promotes accumulation of senescent and multiciliated cells in human endometrial epithelium
Source: Hum Reprod Open. 2024 Aug 12;2024(3):hoae048. doi: 10.1093/hropen/hoae048 (PMC11344589; doi:10.1093/hropen/hoae048)
Supplement: hoae048_Supplementary_Data [file hoae048_supplementary_data.zip › Supplementary_Table_S5.xlsx]

## Sheet: Sheet1
Supplementary Table S5. List of AMA DEGs and their localization or functional association with cilia based on previously published evidence. baseMean - average expression in analysed samples. Log2FC - logarithmic expression fold change. p adj - Benjamin-Hochberg FDR. PMID - PubMed identification number.
	Name	Description	baseMean	log2FC	p adj	PMID
Axoneme
	AKAP14	A-kinase anchoring protein 14	69.22	1.107	0.002	12475942
	CFAP161	cilia and flagella associated protein 161	46.97	0.815	0.045	34172766
	CFAP43	cilia and flagella associated protein 43	340.30	0.715	0.026	29449551
	ENKUR	enkurin, TRPC channel interacting protein	177.75	0.852	0.019	33139725
	TEKT1	tektin 1	381.85	0.877	0.013	29121203
	TEKT2	tektin 2	155.15	0.713	0.038	20822404
Basal body
	AGBL2	AGBL carboxypeptidase 2	169.64	0.732	0.025	23085998
	C11orf97	chromosome 11 open reading frame 97	46.15	1.271	0.001	28666954
	CFAP157	cilia and flagella associated protein 157	387.09	0.696	0.032	27965440
	PPP1R42	protein phosphatase 1 regulatory subunit 42	26.43	0.864	0.042	23718219
	NEK5	NIMA related kinase 5	134.02	0.736	0.001	25963817
Cell-to-cell adhesion
	CDHR3	cadherin related family member 3	399.01	0.718	0.044	28472984
	CDHR4	cadherin related family member 4	239.07	0.915	0.006	27588449
Central apparatus
	SPAG6	sperm associated antigen 6	121.72	-1.794	3.56E-07	20668334
	SPAG8	sperm associated antigen 8	192.21	0.75	0.002	20488182
Cilium
	C1orf189	cilia and flagella associated protein 141	23.83	0.881	0.046	26168773
	CFAP100	cilia and flagella associated protein 100	91.71	0.816	0.035	37192300
	CFAP52	cilia and flagella associated protein 52	225.05	0.965	0.011	20428338
	CFAP57	cilia and flagella associated protein 57	155.38	0.850	0.023	29687140
	CFAP58	cilia and flagella associated protein 58	44.07	0.720	0.038	20428338
	CFAP61	cilia and flagella associated protein 61	54.74	0.853	0.015	28282151
	CFAP65	cilia and flagella associated protein 65	146.59	0.823	0.023	25074808
	CFAP73	cilia and flagella associated protein 73	74.30	0.801	0.036	33852846
	CFAP77	cilia and flagella associated protein 77	90.55	0.942	0.035	28282151
	SNTN	sentan, cilia apical structure protein	211.01	0.941	0.022	35265536
Cilium assembly
	ADGB	androglobin	38.72	0.813	0.009	33453283
	C9orf24	chromosome 9 open reading frame 24	150.92	0.876	0.040	15242845
	DNAH3	dynein axonemal heavy chain 3	113.51	0.901	0.014	31095607
	PIH1D2	PIH1 domain containing 2	116.35	0.543	0.028	29741156
	ZMYND10	zinc finger MYND-type containing 10	303.24	0.807	0.029	28823919
Clearance of mucus
	LRRIQ1	leucine rich repeats and IQ motif containing 1	115.44	0.922	0.006	20428338
Cytoskeleton
	DCDC1	doublecortin domain containing 1	52.19	0.845	0.009	22159412
	CATIP	ciliogenesis associated TTC17 interacting protein	34.99	0.881	0.043	24475127
Cilium base
	ARMC3	armadillo repeat containing 3	370.62	0.934	0.005	32616903
	C5orf49	chromosome 5 open reading frame 49	186.78	0.795	0.037	29257953
	TTC25	outer dynein arm docking complex subunit 4	192.71	0.615	0.048	27486780
Dynein regulatory complex
	CCDC40	coiled-coil domain containing 40	519.23	0.584	0.033	21131974
	CCDC65	coiled-coil domain containing 65	162.89	0.580	0.036	24094744
	DRC1	dynein regulatory complex subunit 1	223.64	0.776	0.046	23354437
	DRC3	dynein regulatory complex subunit 3	360.62	0.516	0.024	28630322
	DRC7	dynein regulatory complex subunit 7	70.77	0.925	0.011	28630322
	FBXL13	F-box and leucine rich repeat protein 13	33.86	0.742	0.016	28630322
	TCTE1	t-complex-associated-testis-expressed 1	36.39	0.893	0.004	28630322
Golgi network
	PIFO	primary cilia formation	533.60	0.903	0.011	20643351
Inner dynein arm
	CASC1	dynein axonemal intermediate chain 7	267.37	0.753	0.023	21953912
	DNAH6	dynein axonemal heavy chain 6	178.25	0.663	0.026	21953912
	DNAH12	dynein axonemal heavy chain 12	122.96	0.761	0.038	21953912
	WDR63	dynein axonemal intermediate chain 3	150.69	0.917	0.014	21953912
Microtubules
	TPPP3	tubulin polymerization promoting protein family member 3	2683.69	0.680	0.045	22558177
	TUBA4B	tubulin alpha 4b	141.64	0.886	0.024	34321199
Motility
	FAM183A	family with sequence similarity 183 member A	141.77	1.002	0.012	30279523
Nucleus
	CFAP45	cilia and flagella associated protein 45	229.87	0.716	0.045	30191714
	MAP3K19	mitogen-activated protein kinase kinase kinase 19	147.24	0.858	0.012	27144281
Outer dynein arm
	DNAI1	dynein axonemal intermediate chain 1	190.49	1.055	0.000	21953912
	DNAH9	dynein axonemal heavy chain 9	356.20	0.862	0.003	21953912
	DNAH11	dynein axonemal heavy chain 11	226.03	0.732	0.030	29467202
Radial spokes
	DYDC2	DPY30 domain containing 2	143.66	0.854	0.027	27940518
	ROPN1L	rhophilin associated tail protein 1 like	124.22	0.868	0.020	28282151
	RSPH1	radial spoke head component 1	494.53	0.911	0.012	24518672
	RSPH4A	radial spoke head component 4A	186.40	0.978	0.003	24518672
Association with cilia	ANKUB1	ankyrin repeat and ubiquitin domain containing 1	105.75	0.915	0.032	20428338
	C11orf16	chromosome 11 open reading frame 16	82.01	0.752	0.03	12169685
	C20orf85	chromosome 20 open reading frame 85	443.56	0.962	0.008	30149579
	C6orf118	chromosome 6 open reading frame 118	79.8	0.952	0.012	16809635
	CAPSL	calcyphosine like	216.47	1.068	0.004	24739965
	CCDC39	coiled-coil domain containing 39	170.92	0.509	0.047	22558177
	DTHD1	death domain containing 1	115.27	0.8	0.015	20428338
	FANK1	fibronectin type III and ankyrin repeat domains 1	214.28	0.503	0.006	27914912
	GMNC	geminin coiled-coil domain containing	51.95	0.946	0.011	26778655
	IL5RA	interleukin 5 receptor subunit alpha	148.78	0.862	0.023	20428338
	LMNTD1	lamin tail domain containing 1	18.75	0.984	0.022	27444420
	LRRC10B	leucine rich repeat containing 10B	77.58	0.625	0.043	36300619
	LRRC23	leucine rich repeat containing 23	530.38	0.448	0.014	22558177
	LRRC46	leucine rich repeat containing 46	344.53	0.799	0.013	PMC3555842
	SAMD15	sterile alpha motif domain containing 15	83.09	0.602	0.015	27444420
	SPA17	sperm autoantigenic protein 17	240.68	0.435	0.027	22558177
	SPATA17	spermatogenesis associated 17	107.03	0.702	0.031	22558177
	SRGAP3	SLIT-ROBO Rho GTPase activating protein 3	1246.88	0.566	0.022	22558177
	STOML3	stomatin like 3	129.48	1.041	0.013	22558177
	TTC21A	tetratricopeptide repeat domain 21A	833.13	0.624	0.005	22558177
	VWA3A	von Willebrand factor A domain containing 3A	191.62	0.842	0.015	PMC3555842
	WDR38	WD repeat domain 38	99.95	0.836	0.048	PMC3555842
	ZBBX	zinc finger B-box domain containing	120.55	0.973	0.008	PMC3555842
	ZNF474	zinc finger protein 474	58.61	0.974	0.006	20428338

## Sheet: Sheet2
	Name	Description	baseMean	log2FC	padj	MCC association	PMID
Axoneme
	AKAP14	A-kinase anchoring protein 14	69.22	1.107	0.002	Axoneme	12475942
	TEKT1	tektin 1	381.85	0.877	0.013	Axoneme	29121203
	CFAP43	cilia and flagella associated protein 43	340.30	0.715	0.026	Axoneme	29449551
Basal body
	AGBL2	AGBL carboxypeptidase 2	169.64	0.732	0.025	Basal body	23085998, 22558177
	PPP1R42	protein phosphatase 1 regulatory subunit 42	26.43	0.864	0.042	Basal body	23718219
	CFAP157	cilia and flagella associated protein 157	387.09	0.696	0.032	Basal body	27965440
	C11orf97	chromosome 11 open reading frame 97	46.15	1.271	0.001	Basal body	28666954
	ENKUR	enkurin, TRPC channel interacting protein	177.75	0.852	0.019	Basal body	29257953
Cell-to-cell adhesion
	CDHR4	cadherin related family member 4	239.07	0.915	0.006	Cell-cell adhesion	27588449
	CDHR3	cadherin related family member 3	399.01	0.718	0.044	Cell-cell adhesion	28472984
Central apparatus
	SPAG6	sperm associated antigen 6	121.72	-1.794	3.56E-07	Central apparatus	25333478, 16809635, 22558177
Centriole
	NEK5	NIMA related kinase 5	134.02	0.736	0.001	Centriole	25963817
Cilium and flagella
	ADGB	androglobin	38.72	0.813	0.009	Cilium and flagella	PMC6297935
	CFAP52	cilia and flagella associated protein 52	225.05	0.965	0.011	Cilium and flagella	20428338
	CFAP58	cilia and flagella associated protein 58	44.07	0.720	0.038	Cilium and flagella	20428338
	CFAP65	cilia and flagella associated protein 65	146.59	0.823	0.023		25074808
	CFAP161	cilia and flagella associated protein 161	46.97	0.815	0.045	Cilium and flagella	20428338
	CFAP61	cilia and flagella associated protein 61	54.74	0.853	0.015	Cilium and flagella	28282151
	CFAP77	cilia and flagella associated protein 77	90.55	0.942	0.035	Cilium and flagella	28282151
	CFAP100	cilia and flagella associated protein 100	91.71	0.816	0.035	Cilium and flagella	29257953
	CFAP57	cilia and flagella associated protein 57	155.38	0.850	0.023	Cilium and flagella	29687140
	CFAP73	cilia and flagella associated protein 73	74.30	0.801	0.036	Cilium and flagella	33852846
	C1orf189	cilia and flagella associated protein 141	23.83	0.881	0.046	Cilium and flagella	26168773
	SNTN	sentan, cilia apical structure protein	211.01	0.941	0.022	Cilium and flagella	34321199
Cilium assembly and function
	C9orf24	chromosome 9 open reading frame 24	150.92	0.876	0.040	Cilium assmebly	28601408
	ZMYND10	zinc finger MYND-type containing 10	303.24	0.807	0.029	Cilium assembly	22558177, 23891469
	PIH1D2	PIH1 domain containing 2	116.35	0.543	0.028	Cilium assembly	29741156
	FAM183A	family with sequence similarity 183 member A	141.77	1.002	0.012	Cilium motility	30279523
	DNAH3	dynein axonemal heavy chain 3	113.51	0.901	0.014	Cilium organization	31095607
	LRRIQ1	leucine rich repeats and IQ motif containing 1	115.44	0.922	0.006	Clearance of mucus	20428338, 33442032
Cytoskeleton
	DCDC1	doublecortin domain containing 1	52.19	0.845	0.009	Cytoskeleton	22159412
	CATIP	ciliogenesis associated TTC17 interacting protein	34.99	0.881	0.043	Cytoskeleton	24475127
Cilium base
	C5orf49	chromosome 5 open reading frame 49	186.78	0.795	0.037	Cilium base	29257953
	ARMC3	armadillo repeat containing 3	370.62	0.934	0.005	Cilium base	31095607, 32616903
	TTC25	outer dynein arm docking complex subunit 4	192.71	0.615	0.048	Cilium base	27486780, 22558177
Dynein regulatory complex
	CCDC40	coiled-coil domain containing 40	519.23	0.584	0.033	Dynein regulatory complex	21131974, 22558177
	DRC1	dynein regulatory complex subunit 1	223.64	0.776	0.046	Dynein regulatory complex	23354437
	CCDC65	coiled-coil domain containing 65	162.89	0.580	0.036	Dynein regulatory complex	24094744, 22558177
	TCTE1	t-complex-associated-testis-expressed 1	36.39	0.893	0.004	Dynein regulatory complex	28630322
	DRC7	dynein regulatory complex subunit 7	70.77	0.925	0.011	Dynein regulatory complex	28630322
	FBXL13	F-box and leucine rich repeat protein 13	33.86	0.742	0.016	Dynein regulatory complex	28630322
	DRC3	dynein regulatory complex subunit 3	360.62	0.516	0.024	Dynein regulatory complex	28630322
Inner dynein arm
	WDR63	dynein axonemal intermediate chain 3	150.69	0.917	0.014	Inner dynein arm	21953912, 22558177
	CASC1	dynein axonemal intermediate chain 7	267.37	0.753	0.023	Inner dynein arm	21953912
	DNAH6	dynein axonemal heavy chain 6	178.25	0.663	0.026	Inner dynein arm	21953912
	DNAH12	dynein axonemal heavy chain 12	122.96	0.761	0.038	Inner dynein arm	21953912, 22558177
Microtubules
	TPPP3	tubulin polymerization promoting protein family member 3	2683.69	0.680	0.045	Microtubules	22558177
	TUBA4B	tubulin alpha 4b	141.64	0.886	0.024	Microtubules	34321199
Nucleus
	MAP3K19	mitogen-activated protein kinase kinase kinase 19	147.24	0.858	0.012	Nuclear	27144281
	CFAP45	cilia and flagella associated protein 45	229.87	0.716	0.045	Nuclear	30191714
	TEKT2	tektin 2	155.15	0.713	0.038	Outer dense fibre	20822404, 22558177
Outer dynein arm
	DNAI1	dynein axonemal intermediate chain 1	190.49	1.055	0.000	Outer dynein arm	10577904, 21953912,
	DNAH9	dynein axonemal heavy chain 9	356.20	0.862	0.003	Outer dynein arm	21953912, 22558177
	DNAH11	dynein axonemal heavy chain 11	226.03	0.732	0.030	Outer dynein arm	29467202, 31095607
Radial spokes
	RSPH4A	radial spoke head component 4A	186.40	0.978	0.003	Radial spokes	19200523, 22558177
	RSPH1	radial spoke head component 1	494.53	0.911	0.012	Radial spokes	24518672, 22558177
	DYDC2	DPY30 domain containing 2	143.66	0.854	0.027	Radial spokes	27940518, 22558177
	ROPN1L	rhophilin associated tail protein 1 like	124.22	0.868	0.020	Radial spokes	28282151, 22558177
Golgi network
	PIFO	primary cilia formation	533.60	0.903	0.011	Golgi-cilia network	20643351
Cilium association
	C6orf118	chromosome 6 open reading frame 118	79.80	0.952	0.012	Cilia-association	16809635, 22558177
	TTC21A	tetratricopeptide repeat domain 21A	833.13	0.624	0.005	Cilia-association	22558177
	STOML3	stomatin like 3	129.48	1.041	0.013	Cilia-association	22558177
	LRRC23	leucine rich repeat containing 23	530.38	0.448	0.014	Cilia-association	22558177
	SRGAP3	SLIT-ROBO Rho GTPase activating protein 3	1246.88	0.566	0.022	Cilia-association	22558177
	SPA17	sperm autoantigenic protein 17	240.68	0.435	0.027	Cilia-association	22558177
	LRRC10B	leucine rich repeat containing 10B	77.58	0.625	0.043	Cilia-association
	CCDC39	coiled-coil domain containing 39	170.92	0.509	0.047	Cilia-association	22558177
	GMNC	geminin coiled-coil domain containing	51.95	0.946	0.011	Cilia-association	26778655
	C11orf16	chromosome 11 open reading frame 16	82.01	0.752	0.030	Cilia-association	12169685
	ZNF474	zinc finger protein 474	58.61	0.974	0.006	Cilia-association	20428338, 22558177
	DTHD1	death domain containing 1	115.27	0.800	0.015	Cilia-association	20428338
	IL5RA	interleukin 5 receptor subunit alpha	148.78	0.862	0.023	Cilia-association	20428338
	ANKUB1	ankyrin repeat and ubiquitin domain containing 1	105.75	0.915	0.032	Cilia-association	20428338
	SPAG8	sperm associated antigen 8	192.21	0.751	0.002	Cilia-association	20488182
	SAMD15	sterile alpha motif domain containing 15	83.09	0.602	0.015	Cilia-association	27444420
	LMNTD1	lamin tail domain containing 1	18.75	0.984	0.022	Cilia-association	27444420
	SPATA17	spermatogenesis associated 17	107.03	0.702	0.031	Cilia-association	22558177
	FANK1	fibronectin type III and ankyrin repeat domains 1	214.28	0.503	0.006	Cilia-association	27914912
	CAPSL	calcyphosine like	216.47	1.068	0.004	Cilia-association	37511295, 24739965
	ZBBX	zinc finger B-box domain containing	120.55	0.973	0.008	Cilia-association	22558177, PMC3555842
	LRRC46	leucine rich repeat containing 46	344.53	0.799	0.013	Cilia-association	22558177, PMC3555842
	VWA3A	von Willebrand factor A domain containing 3A	191.62	0.842	0.015	Cilia-association	32616903
	WDR38	WD repeat domain 38	99.95	0.836	0.048	Cilia-association	PMC3555842
